# Supplementary material for: GhAAO2 was observed responding to NaHCO3 stress in cotton compared to AAO family genes
Source: BMC Plant Biol. 2022 Dec 20;22:603. doi: 10.1186/s12870-022-03999-7 (PMC9768942; doi:10.1186/s12870-022-03999-7)
Supplement: Supplementary file 1 — Additional file 1. [file 12870_2022_3999_MOESM1_ESM.xlsx]

## Sheet: Table S1
Gene locus ID and their proposed names of all observed species
G. hirsutum			G. barbadense			G. arboreum			G.raimondii			A. thaliana			G. max			O. sativa			P. trichocarpa			T.cacao			V. vinefera			Z. mays
Gh_A05G0624.1	GhAAO1		GB_A05G0782.1	GBAAO1		Ga05G0817.1	GaAAO1		Gorai.001G127800.1	GrAAO1		AT3G43600.1	AtAAO1		KRH73423	GmAAO1		Os03t0790700-01	OsAAO1		PNT21536	PtAAO1		EOY33196	TcAAO1		VIT_06s0009g00770.t01	VvAAO1		Zm00001d034388_P003	ZmAAO1
Gh_A09G0970.1	GhAAO2		GB_A05G0784.1	GBAAO2		Ga05G0819.1	GaAAO2		Gorai.006G118300.1	GrAAO2		AT1G04580.1	AtAAO2		KRH14734	GmAAO2		Os03t0790900-01	OsAAO2		PNT42046	PtAAO2		EOY33195	TcAAO2		VIT_18s0041g02430.t01	VvAAO2		Zm00001d034387_P003	ZmAAO2
Gh_D05G0771.1	GhAAO3		GB_A07G1245.1	GBAAO3		Ga07G1238.1	GhAAO3		Gorai.009G080800.1	GrAAO3		AT5G20960.1	AtAAO3		KRH73425	GmAAO3		Os10t0138100-01	OsAAO3		PNT21532	PtAAO3		EOY33192	TcAAO3		VIT_18s0041g02410.t01	VvAAO3		Zm00001d013098_P003	ZmAAO3
Gh_D05G0773.1	GhAAO4		GB_A09G1310.1	GBAAO4		Ga09G1195.1	GaAAO4		Gorai.009G081000.1	GrAAO4		AT2G27150.1	AtAAO4		KRH73424	GmAAO4					PNT42045	PtAAO4		EOY33190	TcAAO4		VIT_18s0041g02390.t01	VvAAO4		Zm00001d034385_P003	ZmAAO4
Gh_D07G1135.1	GhAAO5		GB_D05G0770.1	GBAAO5																	PNT21535	PtAAO5		EOY33191	TcAAO5		VIT_18s0041g02400.t01	VvAAO5		Zm00001d019376_P003	ZmAAO5
Gh_D09G0992.1	GhAAO6		GB_D05G0771.1	GBAAO6																	PNT21534	PtAAO6
			GB_D07G1243.1	GBAAO7
			GB_D09G1156.1	GBAAO8
