# Supplementary material for: GhAAO2 was observed responding to NaHCO3 stress in cotton compared to AAO family genes
Source: BMC Plant Biol. 2022 Dec 20;22:603. doi: 10.1186/s12870-022-03999-7 (PMC9768942; doi:10.1186/s12870-022-03999-7)
Supplement: Supplementary file 2 — Additional file 2 . [file 12870_2022_3999_MOESM2_ESM.xlsx]

## Sheet: Sheet1
Primer pair sequences:
Cloning of GhAAO2 gene
ATGGAGACACAAACTGCTATTG
TCAGTTTTTGGCAGTTGTCCAC
156-GhAAO2
F:GGCCTCCATGGGGATCCGGAGTCAAGCTGTGAAGCAGT
R: CGAGACGCGTGAGCTCATATCTGTCTGTAGAATTGT
qRT-GhAAO1
F:CATTCAAGCTTCCGGTGAGG
R:GCTAGAGGCTCTGTGCTGTA
qRT-GhAAO2
F:GGAGTCAAGCTGTGAAGCAG
R:TATGCCTCAAGGATCAGCGT
qRT-GhAAO3
F:ACACTGGAGGAGTTCCTTGG
R:TGGTGCAGCTCGATATGTCT
qRT-GhAAO4
F:CCATTCAAGCATCCGGTGAG
R:GCTAGAGGCTCTGTGCTGTA
qRT-GhAAO5
F:TACCCTCCAAGCTTCTGGTG
R:CCTTCACCCATGCTAATGGC
qRT-GhAAO6
F:TCGGTGTTCCTGCCCATAAT
R:GGACCGGACGGTTTAACTTG
